# Supplementary material for: FZL, a dynamin-like protein localized to curved grana edges, is required for efficient photosynthetic electron transfer in Arabidopsis
Source: Front Plant Sci. 2023 Sep 28;14:1279699. doi: 10.3389/fpls.2023.1279699 (PMC10568140; doi:10.3389/fpls.2023.1279699)
Supplement: Supplementary file 1 [file DataSheet_1.zip]

Archive with 11 entries (10 files):
- FZL frontiers sup/
- FZL frontiers sup/.DS_Store
- __MACOSX/FZL frontiers sup/._.DS_Store
- FZL frontiers sup/Supplementary_TABLE_1.pdf
- __MACOSX/FZL frontiers sup/._Supplementary_TABLE_1.pdf
- FZL frontiers sup/Supplementary_FIGURE_3.pdf
- __MACOSX/FZL frontiers sup/._Supplementary_FIGURE_3.pdf
- FZL frontiers sup/Supplementary_FIGURE_1.pdf
- __MACOSX/FZL frontiers sup/._Supplementary_FIGURE_1.pdf
- FZL frontiers sup/Supplementary_FIGIRE_2.pdf
- __MACOSX/FZL frontiers sup/._Supplementary_FIGIRE_2.pdf
